# Supplementary material for: Analysis of Complementary Sex-Determiner (csd) Allele Diversity in Different Honeybee Subspecies from Italy Based on NGS Data
Source: Genes (Basel). 2022 May 31;13(6):991. doi: 10.3390/genes13060991 (PMC9222915; doi:10.3390/genes13060991)
Supplement: Supplementary file 1 [file genes-13-00991-s001.zip]

Archive with 1 entries (1 files):
- genes-1704018-supplementary.txt
