# Supplementary material for: Analysis of Complementary Sex-Determiner (csd) Allele Diversity in Different Honeybee Subspecies from Italy Based on NGS Data
Source: Genes (Basel). 2022 May 31;13(6):991. doi: 10.3390/genes13060991 (PMC9222915; doi:10.3390/genes13060991)
Supplement: Supplementary file 1 [file genes-13-00991-s001.zip › genes-1704018-supplementary.txt]

>Allele1
TCATCTTTATCGAACAAGACAATACATAATAATAATAATTATAAATATAATTATAATAATAATAATTATAATAATAATAATTATAATAATAATTATAATAATAATTGTAAAAAATTATATTACAATATTAATTATATTGAACAAATT
>Allele14
TCATCTTTATCGAACAAGACAATACATAATAATAATAATTATAATAATTATAAAAAATTATATTATAATATTATTAATATTGAACAAATT
>Allele16
TCATCTTTATCGAACAAGACAATACATAATAATAATAATTATAATAATAATAATTATAATAATTATAAAAAATTATATTATAATATTAATTATATTGAACAAATT
>Allele30
TCATCTTTATCGAACAATTACAATTCTAACAATTATTATAATTATAATAATAATAAAAAATTATATTACAAAAATTATATTATTAATATTGAACAAATT
>Allele4
TCATCTTTATCGAATAATACAATACATAATAATAATTATAAATATAATTATAATAATAATTATAATAATTATAATAATTATAAAAAATTATATTACAATATTAATTATATTGAACAAATT
>allele44
TCATCTTTATCGAACAAGACAATACATAATAATAATTATAAATATAATTATTATAATAATAATAATTATAAAAAATTACAATATTACAATATTATTAATATTGAACAAATT
>Allele47
TCATCTTTATCGAACAATTACAATTATAATAATAATAATTATAATAATTATAATAATTATAATAATAATTATAATAATAATTATAATAAAAAATTATATTACAATATTAATTATATTGAACAAATT
>Allele49
TCATCTTTATCGAACAAGACAATACATAATAATAATAATTATAATAATAATAATTATAATAAAAAATTATATTACAATATTAATTATATTGAACAAATT
>Allele56
TCATCTTTATCGAACAATTATAAATATAGCAATTATAATAATTATAATAATTATAATAATAATAATTATAATAATTATAATAATTATAATAATAAAAAGTTATATTACAATATTATTAATATTGAACAAATT
>Allele63
TCATCTTTATCGAACAAGACAATACATAATAATAATAAATATAATTATAATAATAATTATAATAATAATTGTAAAAAATTATATTACAATATTAATTATATTGAACAAATT
>Allele69
TCATCTTTATCGAACAAGACAATACATAATAATAATAATTATAATAATAATTATAATAATAATTGTAAAAAATTATATTACAATATTATTAATATTGAACAAATT
>Allele70
TCATCTTTATCGAACAAGACAATACATAATAATAATAATTATAATAATAATAATTATAATAATAATAATTATAATAATAATAATTATAAAAAATTACAATATTACAATATTAATTATATTGAACAAATT
>Allele71
TCATCTTTATCGAACAATTACAAATATAGCAATTATAATAATTATAATAATAATAATTATAAAAAATTACAATATTACAATATTAATTATATTGAACAAATT
>Allele73
TCATCTTTATCGAACAAGACAATACATAATAATAATAATTATAAATATAATTATAATAATAATTATAAAAAATTATATTACAAAAATTATATTATTAATATTGAACAAATT
>Allele74
TCATCTTTATCGAACAAGACAATACATAATAATAATAATTATAAATATAATTATAATAATAATTATAATAATAATTCTAAAAAATTACAATATTATTATAATATTAATTATATTGAACAAATT
>Allele75
TCATCTTTATCGAACAAGACAATACATAATAATAATTATAAATATAATTATAATAATAAACATAATTATAACAAATTATATTACAATATTAATTATATTGAACAAATT
>Allele80
TCATCTTTATCGAATAAGACAATACATAATAATAATAATTATAAAAATTATAATAATTATAAAAATTATAATAATTATAAAAATTATAATAATTATAAAAAATTATATTACAATATTAATTATATTGAACAAATT
>Allele84
TCATCTTTATCGAATAATTACAATTATAGCAATTATAATAATTATAATAATAATAATAATTATAATAATAATAATTATAATTATAAAAAATTATATTACAATATTAATTATATTGAACAAATT
>Allele85
TCATCTTTATCGAACAAGACAATACATAATAATAATAATAATTATAATAATTATAATAAAAAATTATATTACAATATTATTAATATTGAACAAATT
>Allele87
TCATCTTTATCGACCAATACAATACATAATAATAATAATTATAAATATAATTATAATAATAATTATAATAATTATAATAATAAAAAATTATATTACAATATTAATTATATTGAACAAATT
